# Supplementary material for: Modus operandi and affect in Sweden: the Swedish version of the Regulatory Mode Questionnaire
Source: PeerJ. 2017 Nov 22;5:e4092. doi: 10.7717/peerj.4092 (PMC5702250; doi:10.7717/peerj.4092)
Supplement: Data S1 [file peerj-05-4092-s001.zip]

Archive with 3 entries (2 files):
- [Data] Modus Operandi and Affect in Sweden.sav
- __MACOSX/
- __MACOSX/._[Data] Modus Operandi and Affect in Sweden.sav
